# Supplementary material for: Texture analysis of magnetic resonance image to differentiate benign from malignant myxoid soft tissue tumors: A retrospective comparative study
Source: PLoS One. 2022 May 19;17(5):e0267569. doi: 10.1371/journal.pone.0267569 (PMC9119440; doi:10.1371/journal.pone.0267569)
Supplement: S1 Table — (XLSX) [file pone.0267569.s001.xlsx]

## Sheet: Texture features
ID	Gender	Age	Final Pathologic Diagnosis	Location	1: benign 2: malignant	GeoX	GeoY	GeoF	GeoSpol	GeoSmax	GeoAox	GeoUg	GeoUw	GeoFmax	GeoFmin	GeoFh	GeoFv	GeoMmin	GeoMmax	GeoMaver	GeoFt	GeoUl	GeoS1	GeoS2	GeoLsz	GeoS	GeoL	GeoSxL	GeoD1	GeoD2	GeoFd2	GeoLmaxE	GeoLminE	GeoFE	GeoW1	GeoW2	GeoW6	GeoW3	GeoW4	GeoW5	GeoW5b	GeoW7	GeoRs	GeoRf	GeoRff	GeoRc	GeoRc1	GeoRc2	GeoRm
1	F	33	cellular angiofibroma	Lower limb	1	286.839	133.626	17263	148.256	192.01	-22.0231	1361.75	496.8	192.004	115.542	132	179	48.3873	96.7707	74.9213	17263	1361.75	45	0	405.446	115.542	191.851	22166.9	54.3783	96.0534	28985.1	202.343	155.347	24687.6	1.30252	0.116986	0.00627726	107.418	2.74103	42.5778	0.105015	1.76639	8.54804	0.73743	0.60177	0.342032	148.256	433.457	10.6948
2	F	53	Intramuscular myxoma	upper limb	1	253.66	235.862	2229	53.2734	64.9384	-80.2476	468.458	173.737	64.9383	43	64	43	17.1504	32.891	26.3525	2229	468.458	18	0	122.326	43.0361	63.8335	2747.15	19.6787	32.7452	3368.57	65.4905	65.4905	3368.57	1	0.127638	0.0167244	98.4535	2.69637	18.2218	0.148961	1.664	7.83468	1.48837	0.662166	0.357264	53.2734	149.115	10.1962
3	F	52	Intramuscular myxoma	Shoulder	1	301.766	336.221	26457	183.538	288.78	-34.8457	1899.12	690.078	288.776	147.201	189	250	53.3062	164.616	98.6799	26457	1899.12	52	1	425.96	147.201	286.413	42160.2	68.8767	144.695	65774	289.162	289.161	65670.5	1	0.0921823	0.00571217	136.321	2.75203	62.1114	0.145815	2.10078	10.8481	0.756	0.509741	0.303615	183.538	604.507	12.1746
4	F	48	Intramuscular myxoma	Pelvic girdle	1	173.967	228.052	1159	38.4146	44.643	74.4072	329.848	122.741	44.6429	33	43	33	15.0858	23.1024	18.8472	1159	329.848	13	2	63.9706	33	43	1419	15.7877	22.561	1599.07	44.7508	44.7452	1572.67	1.00012	0.133865	0.0226475	93.8736	2.68734	18.1177	0.283219	1.42903	7.47023	1.30303	0.739199	0.365875	38.4146	104.994	9.93269
5	F	56	Intramuscular myxoma	Shoulder	1	328.482	351.793	10081	113.294	126.531	-70.133	974.836	362.814	126.53	98.3004	124	103	46.9911	65.6679	56.4141	10081	974.836	37	0	195.539	98.4346	125.669	12370.2	48.3994	63.5315	12680.3	127.063	127.063	12680.3	1	0.133306	0.00769517	94.267	2.68688	51.5549	0.263655	1.31265	7.50153	1.20388	0.776894	0.365111	113.294	310.3	9.95557
6	M	46	Intramuscular myxoma	Lower limb	1	205.373	450.078	52392	258.278	334.281	21.0375	2516.23	906.868	334.281	221.869	236	331	58.6001	184.74	131.611	52392	2516.23	73	1	588.818	221.869	333.603	74016.1	91.1606	172.018	92960.5	338.119	324.691	86224.4	1.04136	0.103985	0.00382187	120.847	2.77464	88.9782	0.151113	1.88698	9.61673	0.712991	0.663718	0.322468	258.278	800.942	11.4043
7	F	64	Intramuscular myxoma	upper limb	1	235.497	291.673	6856	93.4309	105.702	-23.4121	838.519	305.493	105.698	91	91	97	34.1191	56.5228	46.225	6856	838.519	34	0	202.167	91.8254	96.0748	8822.11	39.0032	53.0519	8842.01	105.852	105.849	8799.85	1.00002	0.122534	0.00973267	102.555	2.74481	33.9126	0.167746	1.36019	8.16103	0.938144	0.86094	0.350048	93.4309	266.909	10.427
8	F	75	Intramuscular myxoma	Lower limb	1	155.685	119.85	4938	79.2922	100.499	84.2894	703.637	262.823	100.499	66.6079	100	68	32.3381	55.5647	39.6228	4938	703.637	26	0	154.841	67.1658	97.913	6576.4	32.4692	50.5099	8014.99	101.02	101.02	8014.99	1	0.125333	0.0113393	100.264	2.67722	31.8909	0.205959	1.55562	7.97877	1.47059	0.662774	0.354023	79.2922	223.975	10.2987
9	F	57	Intramuscular myxoma	upper limb	1	227.868	239.585	3412	65.9113	83.863	-59.1534	588.34	219.03	83.8629	54.121	76	62	23.6913	43.3174	33.1349	3412	588.34	20	1	120.397	54.121	83.6454	4526.98	26.0864	42.3468	5633.66	84.6936	84.6936	5633.66	1	0.123869	0.0137218	101.449	2.68611	28.3396	0.235385	1.62333	8.07306	1.22581	0.645352	0.35195	65.9113	187.274	10.3653
10	M	46	Neurofibroma	Pelvic girdle	1	521.14	589.705	6960	94.1369	126.372	76.7335	878.297	317.884	126.365	67	124	67	32.2954	63.2694	47.5156	6960	878.297	30	6	140.669	67	124	8308	33.3542	63.2475	12567.2	126.495	126.495	12567.2	1	0.11338	0.010042	110.834	2.76295	49.4778	0.351732	1.89624	8.8199	1.85075	0.530209	0.336719	94.1369	279.571	10.8793
11	M	36	Neurofibroma	Lower limb	1	454.764	272.534	48936	249.614	344.292	57.6947	2277.85	863.062	344.292	178.702	306	264	81.5976	179.382	129.744	48936	2277.85	64	1	473.546	178.702	342.104	61134.8	87.7069	172.235	93195.3	344.471	344.471	93195.3	1	0.118519	0.00370413	106.028	2.63926	103.339	0.218225	1.96376	8.43743	1.15909	0.519043	0.344267	249.614	725.061	10.6189
12	M	62	Schwannoma	upper limb	1	329.449	149.372	2831	60.0378	71.0634	-76.1593	515.278	194.893	71.0628	49.7709	70	55	21.6436	35.7692	29.7494	2831	515.278	19	1	107.184	49.7709	70.9637	3531.93	23.7065	35.5879	3978.83	71.1758	71.1758	3978.83	1	0.133988	0.0144841	93.7871	2.64389	26.4126	0.246423	1.50119	7.46334	1.27273	0.700379	0.366044	60.0378	164.018	9.92764
13	F	65	EXTRASKELETAL MYXOID CHONDROSARCOMA	Lower limb	2	428.388	142.569	15244	139.317	157.892	38.8298	1326.36	458.665	157.885	131.919	154	139	48.5642	83.6762	69.0202	15244	1326.36	47	0	619.595	133.826	152.137	20359.9	58.0539	79.6006	19905.9	159.115	159.075	19879.4	1.00025	0.108889	0.00692394	115.405	2.89178	24.6032	0.0397085	1.37115	9.18365	1.10791	0.835535	0.329984	139.317	422.194	11.1218
14	M	87	HIGH GRADE MYXOFIBROSARCOMA	Lower limb	2	364.514	145.862	8014	101.014	194.612	53.7778	1377.45	470.578	194.609	80.2655	163	148	16.64	110.819	63.2498	8014	1377.45	21	0	359.475	80.2655	194.609	15620.4	27.2259	98.4124	30426.3	196.825	196.825	30426.3	1	0.0530769	0.0136778	236.758	2.92715	22.2936	0.0620171	3.61466	18.8406	1.10135	0.412445	0.230384	101.014	438.457	16.3623
15	M	73	HIGH GRADE MYXOFIBROSARCOMA	Shoulder	2	353.775	309.051	73084	305.047	350.796	-21.2251	2829.67	1013.38	350.795	292.898	311	338	110.855	185.164	152.319	73084	2829.67	105	0	913.519	293.124	334.563	98068.3	125.723	176.812	98214	356.992	328.818	92194.2	1.08568	0.114699	0.00308108	109.559	2.79231	80.0027	0.0875764	1.40636	8.71844	0.920118	0.834955	0.338673	305.047	900.711	10.8108
16	F	67	HIGH GRADE MYXOFIBROSARCOMA	Lower limb	2	310.379	339.76	30407	196.762	247.76	-63.1247	2865.85	741.341	247.759	223.457	235	228	50.7086	133.089	97.1423	30407	2865.85	50	0	1013.3	223.457	233.499	52177.1	62.6997	130.182	53241.4	260.364	260.316	53231.9	1.00018	0.0465241	0.00750014	270.105	3.86576	30.0079	0.029614	2.07627	21.4942	1.0307	0.901914	0.215694	196.762	912.227	17.5448
17	M	51	LOW GRADE FIBROMYXOID SARCOMA	upper limb	2	431.131	236.061	30650	197.547	221.118	32.2526	1788.05	639.533	221.117	176.51	178	216	84.8553	118.101	98.5507	30650	1788.05	70	1	358.551	178	216	38448	86.8332	111.943	39368.1	226.5	213.001	37891.3	1.06338	0.120471	0.00464237	104.311	2.79587	85.4829	0.238412	1.28917	8.30078	0.824074	0.798263	0.347089	197.547	569.154	10.5244
18	M	44	LOW GRADE FIBROMYXOID SARCOMA	Pelvic girdle	2	213.081	306.643	2845	60.1861	87.6584	-34.7778	566.047	215.381	87.6565	41.2551	65	78	15.1505	44.1688	31.26	2845	566.047	15	0	115.326	41.2551	87.5793	3613.09	19.0066	43.9602	6071.13	91.5118	79.6989	5728.21	1.14822	0.11158	0.0158329	112.622	2.62812	24.6692	0.213909	2.31289	8.96217	0.833333	0.470645	0.334036	60.1861	180.178	10.9748
19	M	38	LOW GRADE FIBROMYXOID SARCOMA	Lower limb	2	423.055	224.151	5950	87.0389	103.74	-17.387	859.096	298.234	103.736	83.3134	86	102	16.6666	54.6084	42.7931	5950	859.096	24	0	268.108	83.3134	103.346	8610.11	27.6089	52.8441	8772.9	105.679	104.936	8709.75	1.00708	0.101308	0.0114899	124.041	2.88061	22.1926	0.0827749	1.91403	9.8709	0.843137	0.80313	0.318289	87.0389	273.459	11.5672
20	M	57	LOW GRADE MYOFIBROBLASTIC SARCOMA	upper limb	2	217.457	192.874	7566	98.1495	130.231	10.6197	894.703	329.367	130.223	75.5878	82	129	35.457	68.6594	49.5646	7566	894.703	31	0	212.782	75.5878	130.148	9837.62	36.868	65.1959	13353.3	135.006	85.9396	9112.47	1.57094	0.118773	0.00941028	105.801	2.71643	35.5576	0.167108	1.76836	8.4194	0.635659	0.58045	0.344635	98.1495	284.793	10.6065
21	M	53	Myxofibrosarcoma vs Myxoid liposarcoma	Lower limb	2	320.347	159.942	21358	164.906	195.318	-8.83537	1512.4	539.484	195.313	147.589	158	193	56.3839	101.397	81.8966	21358	1512.4	51	0	431.777	147.589	189.121	27912.3	70.2638	97.8673	30090.2	199.241	164.422	25729.4	1.21177	0.117338	0.00563502	107.096	2.80341	49.4654	0.114562	1.39285	8.5224	0.818653	0.755656	0.342546	164.906	481.411	10.6773
22	M	79	MYXOFIBROSARCOMA	Lower limb	2	183.148	180.649	19285	156.699	259.268	-48.4399	2046.9	666.647	259.253	134.21	213	231	11.8905	141.859	87.3953	19285	2046.9	36	0	590.642	134.21	258.387	34678.2	43.4195	129.727	52869.9	259.268	259.253	52791.3	1.00006	0.0578412	0.0084463	217.256	3.07044	32.6509	0.0552804	2.98775	17.2887	0.922078	0.517682	0.240502	156.699	651.548	15.6319
23	F	63	MYXOFIBROSARCOMA	Lower limb	2	153.621	171.142	3822	69.759	85.0882	-23.5523	612.482	227.098	85.0866	60	60	82	26.8758	44.1294	34.6848	3822	612.482	23	1	147.711	60	82	4920	29.2318	42.9796	5803.31	87.8808	74.2498	5124.82	1.18358	0.12803	0.0127524	98.1514	2.697	25.8749	0.175173	1.4703	7.81064	0.731707	0.705164	0.357813	69.759	194.959	10.179
24	F	59	MYXOFIBROSARCOMA	upper limb	2	205.616	165.64	5457	83.3551	103.465	-69.6384	735.9	273.453	103.458	74	100	74	33.8294	55.4055	41.5501	5457	735.9	28	0	164.912	82.8122	83.6154	6924.38	36.0624	51.7325	8407.69	103.465	103.465	8407.69	1	0.126627	0.0107314	99.2393	2.69114	33.0904	0.200655	1.43453	7.89721	1.35135	0.715267	0.355847	83.3551	234.244	10.2408
25	M	45	MYXOFIBROSARCOMA	Lower limb	2	230.491	363.332	497	25.1555	35.0571	3.27049	230.572	85.0674	35.056	17	17	35	7.51639	17.7323	12.4135	497	230.572	8	0	53.2132	17	35	595	8.01561	17.5285	965.254	35.1318	19.8051	546.47	1.77388	0.117477	0.0369182	106.969	2.71047	9.33979	0.175516	2.1868	8.51231	0.485714	0.484939	0.342749	25.1555	73.3934	10.6703
26	M	73	MYXOFIBROSARCOMA	Lower limb	2	330.181	159.476	574	27.034	32.2025	25.7693	233.693	86.2442	32.2015	22.9482	23	30	10.1947	16.5791	13.1693	574	233.693	9	0	50.0416	23	30	690	10.5475	16.1555	819.956	34.6621	24.2686	660.677	1.42827	0.132077	0.0323985	95.1439	2.70967	11.4704	0.229218	1.53169	7.57131	0.766667	0.712646	0.363425	27.034	74.3869	10.0064
27	F	70	MYXOFIBROSARCOMA, low grade	Lower limb	2	342.447	440.844	23856	174.283	191.157	83.6929	1515.52	560.159	191.143	163.083	190	174	71.4487	98.2021	86.7473	23856	1515.52	59	0	670.507	164.502	183.036	30109.9	75.6208	96.5829	29305.6	192.709	192.707	29166.9	1.00001	0.130522	0.00505538	96.2776	2.70552	35.5791	0.0530629	1.2772	7.66153	1.09195	0.853196	0.361279	174.283	482.405	10.0718
28	F	46	MYXOID LIPOSARCOMA	Pelvic girdle	2	585.971	444.945	9253	108.542	157.715	-84.5424	1065.83	385.435	157.714	73.0418	157	75	31.0546	81.898	55.8098	9253	1065.83	32	0	206.426	73.0418	157.547	11507.5	35.3058	80.0062	20109.3	159.539	159.538	19990.3	1.00001	0.102357	0.00916631	122.77	2.76526	44.8247	0.217146	2.26609	9.76971	2.09333	0.463128	0.319933	108.542	339.263	11.5026
29	F	34	MYXOID LIPOSARCOMA	Lower limb	2	323.74	425.577	43253	234.673	271.488	-77.4483	2044.77	772.985	271.488	223.664	266	234	93.6368	143.775	117.707	43253	2044.77	78	0	558.416	229.645	250.696	57571	99.925	139.59	61214.7	278.77	278.669	61013.2	1.00036	0.129998	0.00376199	96.6656	2.64529	77.4565	0.138708	1.39694	7.6924	1.13675	0.823844	0.360553	234.673	650.87	10.0941
30	M	46	MYXOID LIPOSARCOMA	Lower limb	2	78.1988	183.71	11536	121.194	172.699	-31.0207	1139.02	426.628	172.699	82.3973	118	160	36.9076	91.9645	62.8825	11536	1139.02	31	0	241.823	82.3973	172.136	14183.5	40.4784	87.0057	23781.9	177.856	157.044	21937.2	1.13252	0.111738	0.0078572	112.463	2.66983	47.7042	0.197269	2.14944	8.94953	0.7375	0.477115	0.334272	121.194	362.562	10.9663
31	M	58	MYXOID LIPOSARCOMA	Lower limb	2	341.46	476.457	8083	101.448	120.221	-11.0295	897.217	329.41	120.22	85.5859	86	118	37.6207	63.1538	50.3793	8083	897.217	37	2	168.326	85.8861	116.256	9984.75	41.1947	60.1768	11376.5	121.012	106.202	10093.7	1.13945	0.126179	0.00883314	99.5916	2.72371	48.0199	0.28528	1.46079	7.92525	0.728814	0.711912	0.355217	101.448	285.593	10.2607
32	M	47	MYXOID LIPOSARCOMA	Pelvic girdle	2	113.617	586.032	6243	89.1562	121.565	74.2488	828.327	303.34	121.563	63.5512	118	70	30.5225	61.3281	45.1955	6243	828.327	26	2	162.811	63.5512	121.512	7722.24	31.0846	60.8769	11642.7	121.754	121.754	11642.7	1	0.11434	0.0105584	109.903	2.73069	38.345	0.235518	1.95843	8.74581	1.68571	0.522783	0.338143	89.1562	263.665	10.8293
33	F	62	MYXOID LIPOSARCOMA	Pelvic girdle	2	440.696	481.97	2924	61.016	76.7919	81.7644	550.663	202.742	76.7914	51.1445	76	52	19.0434	38.9442	30.2782	2924	550.663	20	0	217.522	51.1471	76.1808	3896.43	22.2092	38.5649	4672.33	77.1298	77.1298	4672.33	1	0.121176	0.0149864	103.704	2.71608	13.4423	0.0617976	1.73643	8.25247	1.46154	0.666018	0.348103	61.016	175.281	10.4908
34	F	19	MYXOID LIPOSARCOMA	Lower limb	2	361.583	229.891	11224	119.544	145.499	17.1896	1092.65	398.57	145.497	98.1925	102	144	36.5835	76.068	59.8498	11224	1092.65	39	1	243.054	98.1925	144.566	14195.3	44.7493	72.7908	16645.7	150.156	120.179	14173	1.24944	0.11814	0.0077468	106.368	2.74142	46.1791	0.189995	1.62664	8.46452	0.708333	0.674877	0.343715	119.544	347.8	10.6375
35	M	58	MYXOID LIPOSARCOMA	upper limb	2	224.732	208.496	6762	92.7882	104.809	37.6353	812.084	297.582	104.808	83.4821	95	90	40.5685	54.598	46.0421	6762	812.084	32	0	248.179	84.1152	99.0511	8331.71	40.6602	53.0872	8853.79	106.174	106.174	8853.79	1	0.12885	0.00955687	97.5274	2.72895	27.2465	0.109786	1.30563	7.76098	1.05556	0.796528	0.358956	92.7882	258.494	10.1434
36	M	43	MYXOID LIPOSARCOMA	Lower limb	2	338.128	338.535	18123	151.904	188.664	7.61471	1459.14	526.627	188.654	130.151	140	187	33.9613	103.807	76.5569	18123	1459.14	45	1	327.693	130.151	186.892	24324.3	50.5025	94.3994	27995.5	189.839	176.658	26339.6	1.07461	0.106966	0.00640705	117.481	2.77074	55.3047	0.16877	1.8692	9.3488	0.748663	0.689894	0.327056	151.904	464.46	11.2303
37	F	64	MYXOID LIPOSARCOMA	Lower limb	2	287.769	481.061	16475	144.833	272.389	7.59464	1721.93	602.978	272.376	74.6982	82	270	33.2313	145.497	82.3393	16475	1721.93	35	0	344.066	74.6982	271.917	20311.7	36.5034	136.274	58340.9	282.067	94.1776	20863.6	2.99506	0.0698243	0.00831723	179.971	2.8557	47.8833	0.139169	3.73317	14.3217	0.303704	0.274246	0.264243	144.833	548.106	14.1376
38	M	53	MYXOID LIPOSARCOMAS	Pelvic girdle	2	212.631	510.185	6441	90.559	129.988	82.9297	1122.17	328.529	129.988	75.992	129	80	8.9698	69.956	41.7718	6441	1122.17	24	0	327.492	75.992	127.897	9719.16	28.4605	64.9942	13270.9	129.988	129.988	13270.9	1	0.0642751	0.0138643	195.509	3.41576	19.6676	0.0600552	2.28366	15.5581	1.6125	0.584606	0.253525	90.559	357.199	14.7775
39	M	55	MYXOINFLAMMATORY FIBROBLASTIC SARCOMA	upper limb	2	231.993	253.178	21662	166.075	215.615	14.2296	1582.12	562.62	215.614	132.027	133	212	48.0073	111.333	82.8314	21662	1582.12	51	0	595.127	132.027	212.82	28098	56.8001	108.334	36870.5	217.879	175.972	30112.6	1.23814	0.10875	0.00581206	115.552	2.81206	36.399	0.0611617	1.90729	9.19537	0.627358	0.612331	0.329773	166.075	503.604	11.1295
[truncated: 719 more columns]
